# Supplementary material for: A Minimally Invasive, Extracellular Vesicle-Based Approach for Monitoring Measurable Residual Disease in Acute Myeloid Leukemia: A Proof-of-Concept Study
Source: Cells. 2026 Jun 11;15(12):1068. doi: 10.3390/cells15121068 (PMC13297537; doi:10.3390/cells15121068)
Supplement: Supplementary file 1 [file cells-15-01068-s001.zip]

Archive with 1 entries (1 files):
- cells-4319655-supplementary.pdf
